# Supplementary material for: New Coarse-Grained Models to Describe the Self-Assembly of Aqueous Aerosol-OT
Source: J Phys Chem B. 2025 May 20;129(21):5299–310. doi: 10.1021/acs.jpcb.5c00472 (PMC12128036; doi:10.1021/acs.jpcb.5c00472)
Supplement: Supplementary file 1 [file jp5c00472_si_001.zip]

Archive with 12 entries (11 files):
- si/
- si/coarsest-vesicle-compressed.mp4
- si/coarsest.gro
- si/coarsest.itp
- si/finest-vesicle-compressed.mp4
- si/finest.gro
- si/finest.itp
- si/mixed-vesicle-formation.mp4
- si/mixed.gro
- si/mixed.itp
- si/README.md
- si/si.pdf
