# Supplementary material for: New Coarse-Grained Models to Describe the Self-Assembly of Aqueous Aerosol-OT
Source: J Phys Chem B. 2025 May 20;129(21):5299–310. doi: 10.1021/acs.jpcb.5c00472 (PMC12128036; doi:10.1021/acs.jpcb.5c00472)
Supplement: Supplementary file 1 [file jp5c00472_si_001.zip › si/coarsest.gro]

Generated with cgbuilder
7
    1AOT     SU    1   7.948   6.629   3.940
    1AOT   CARL    2   8.102   6.584   3.684
    1AOT   CARR    3   8.058   6.309   3.752
    1AOT    CML    4   8.406   6.451   3.427
    1AOT    CMR    5   7.955   6.180   3.270
    1AOT    CBL    6   8.640   6.677   3.214
    1AOT    CBR    7   7.639   6.038   3.353
10 10 10
