# Supplementary material for: New Coarse-Grained Models to Describe the Self-Assembly of Aqueous Aerosol-OT
Source: J Phys Chem B. 2025 May 20;129(21):5299–310. doi: 10.1021/acs.jpcb.5c00472 (PMC12128036; doi:10.1021/acs.jpcb.5c00472)
Supplement: Supplementary file 1 [file jp5c00472_si_001.zip › si/coarsest.itp]

[ moleculetype ]
; molname        nrexcl
AOT              1


[ atoms ]
; id type resnr residue   atom  cgnr    charge     mass

1     Q4n     0     AOT     SU  1     -1.00000     72.00
2     N4a     0     AOT   CARL  2      0.00000     72.00
3     N4a     0     AOT   CARR  3      0.00000     72.00
4      C2     0     AOT    CML  4      0.00000     72.00
5      C2     0     AOT    CMR  5      0.00000     72.00
6      C2     0     AOT    CBL  6      0.00000     72.00
7      C2     0     AOT    CBR  7      0.00000     72.00


[ bonds ]
;   i     j   funct   length   force.c.

; bond type 1
    1     2       1    0.260  17993.13           ; 1

; bond type 2
    2     3       1    0.293  9586.25           ; 2

; bond type 3
    2     4       1    0.402  1456.97           ; 3

; bond type 4
    3     5       1    0.452  1215.31           ; 4

; bond type 5
    4     6       1    0.432  2927.59           ; 5
    5     7       1    0.432  2927.59           ; 5


[ angles ]
;   i     j     k   funct     angle   force.c.

; angle type 1
    1     2     3       1     88.78    103.87           ; 1

; angle type 2
    1     2     4       1    116.82     23.89           ; 2

; angle type 3
    2     3     5       1    131.97      7.27           ; 3

; angle type 4
    2     4     6       1     85.21     10.89           ; 4
    3     5     7       1     85.21     10.89           ; 4


[ exclusions ]
;   i     j

   1    3 
