# Supplementary material for: New Coarse-Grained Models to Describe the Self-Assembly of Aqueous Aerosol-OT
Source: J Phys Chem B. 2025 May 20;129(21):5299–310. doi: 10.1021/acs.jpcb.5c00472 (PMC12128036; doi:10.1021/acs.jpcb.5c00472)
Supplement: Supplementary file 1 [file jp5c00472_si_001.zip › si/finest.gro]

Generated with cgbuilder
11
    1AOT   SULF    1   7.948   6.629   3.940
    1AOT     CL    2   8.102   6.584   3.684
    1AOT    TLT    3   8.353   6.606   3.500
    1AOT   TLBR    4   8.445   6.340   3.376
    1AOT    TLM    5   8.540   6.633   3.311
    1AOT   TLBO    6   8.725   6.714   3.131
    1AOT     CR    7   8.058   6.309   3.752
    1AOT    TRT    8   7.999   6.236   3.423
    1AOT   TRBR    9   7.923   6.140   3.161
    1AOT    TRM   10   7.718   6.138   3.437
    1AOT   TRBO   11   7.572   5.953   3.280
10 10 10
