# Supplementary material for: New Coarse-Grained Models to Describe the Self-Assembly of Aqueous Aerosol-OT
Source: J Phys Chem B. 2025 May 20;129(21):5299–310. doi: 10.1021/acs.jpcb.5c00472 (PMC12128036; doi:10.1021/acs.jpcb.5c00472)
Supplement: Supplementary file 1 [file jp5c00472_si_001.zip › si/finest.itp]

[ moleculetype ]
; molname        nrexcl
AOT              1


[ atoms ]
; id type resnr residue   atom  cgnr    charge     mass

1     Q4n     0     AOT   SULF  1     -1.00000     72.00
2     N4a     0     AOT     CL  2      0.00000     72.00
3     TC1     0     AOT    TLT  3      0.00000     36.00
4     TC2     0     AOT   TLBR  4      0.00000     36.00
5     TC1     0     AOT    TLM  5      0.00000     36.00
6     TC2     0     AOT   TLBO  6      0.00000     36.00
7     N4a     0     AOT     CR  7      0.00000     72.00
8     TC1     0     AOT    TRT  8      0.00000     36.00
9     TC2     0     AOT   TRBR  9      0.00000     36.00
10    TC1     0     AOT    TRM  10     0.00000     36.00
11    TC2     0     AOT   TRBO  11     0.00000     36.00


[ bonds ]
;   i     j   funct   length   force.c.

; bond type 1
    1     2       1    0.260  18000.00           ; 1

; bond type 2
    2     7       1    0.292  10603.02           ; 2

; bond type 3
    2     3       1    0.296  6245.65           ; 3

; bond type 4
    7     8       1    0.332  7194.21           ; 4

; bond type 5
    3     4       1    0.279  4736.98           ; 5
    8     9       1    0.279  4736.98           ; 5

; bond type 6
    3     5       1    0.269  4722.83           ; 6
    8    10       1    0.269  4722.83           ; 6

; bond type 7
    5     6       1    0.272  13461.00           ; 7
   10    11       1    0.272  13461.00           ; 7


[ angles ]
;   i     j     k   funct     angle   force.c.

; angle type 1
    1     2     3       1    115.92     27.96           ; 1

; angle type 2
    4     5     6       1    150.39     17.99           ; 2

; angle type 3
    1     2     7       1     89.25    125.72           ; 3

; angle type 4
    2     3     4       1    125.68      2.47           ; 4
    7     8     9       1    125.68      2.47           ; 4

; angle type 5
    3     4     5       1     50.52    109.35           ; 5
    8     9    10       1     50.52    109.35           ; 5

; angle type 6
    2     7     8       1    154.30      9.73           ; 6

; angle type 7
    9    10    11       1    156.55     17.39           ; 7


[ exclusions ]
;   i     j

   1    7 
