# Supplementary material for: New Coarse-Grained Models to Describe the Self-Assembly of Aqueous Aerosol-OT
Source: J Phys Chem B. 2025 May 20;129(21):5299–310. doi: 10.1021/acs.jpcb.5c00472 (PMC12128036; doi:10.1021/acs.jpcb.5c00472)
Supplement: Supplementary file 1 [file jp5c00472_si_001.zip › si/mixed.gro]

Generated with cgbuilder
9
    1AOT     SU    1   7.948   6.629   3.940
    1AOT   CARL    2   8.086   6.581   3.677
    1AOT    CLM    3   8.455   6.621   3.397
    1AOT   CLBR    4   8.445   6.340   3.376
    1AOT   CLBO    5   8.725   6.714   3.131
    1AOT   CARR    6   8.058   6.309   3.752
    1AOT    CRM    7   7.846   6.182   3.431
    1AOT   CRBR    8   7.923   6.140   3.161
    1AOT   CRBO    9   7.572   5.953   3.280
10 10 10
