# Supplementary material for: New Coarse-Grained Models to Describe the Self-Assembly of Aqueous Aerosol-OT
Source: J Phys Chem B. 2025 May 20;129(21):5299–310. doi: 10.1021/acs.jpcb.5c00472 (PMC12128036; doi:10.1021/acs.jpcb.5c00472)
Supplement: Supplementary file 1 [file jp5c00472_si_001.zip › si/mixed.itp]

[ moleculetype ]
; molname        nrexcl
AOT              1


[ atoms ]
; id type resnr residue   atom  cgnr    charge     mass

1     Q4n     0     AOT     SU  1     -1.00000     72.00
2     N4a     0     AOT   CARL  2      0.00000     72.00
3      C1     0     AOT    CLM  3      0.00000     72.00
4     TC2     0     AOT   CLBR  4      0.00000     36.00
5     TC2     0     AOT   CLBO  5      0.00000     36.00
6     N4a     0     AOT   CARR  6      0.00000     72.00
7      C1     0     AOT    CRM  7      0.00000     72.00
8     TC2     0     AOT   CRBR  8      0.00000     36.00
9     TC2     0     AOT   CRBO  9      0.00000     36.00


[ bonds ]
;   i     j   funct   length   force.c.

; bond type 1
    1     2       1    0.260  10466.48           ; 1

; bond type 2
    2     6       1    0.283  10637.25           ; 2

; bond type 3
    2     3       1    0.391  1783.93           ; 3

; bond type 4
    6     7       1    0.420  2434.58           ; 4

; bond type 5
    3     4       1    0.304  4759.09           ; 5
    7     8       1    0.304  4759.09           ; 5

; bond type 6
    3     5       1    0.376  4773.67           ; 6
    7     9       1    0.376  4773.67           ; 6


[ angles ]
;   i     j     k   funct     angle   force.c.

; angle type 1
    1     2     3       1    122.09     37.31           ; 1

; angle type 2
    2     6     7       1    146.21      9.42           ; 2

; angle type 3
    1     2     6       1     91.09     72.69           ; 3

; angle type 4
    2     3     4       1     94.48     16.90           ; 4
    6     7     8       1     94.48     16.90           ; 4

; angle type 5
    2     3     5       1    137.34     13.87           ; 5
    6     7     9       1    137.34     13.87           ; 5


[ exclusions ]
;   i     j

   1    6 
