# Supplementary material for: New Coarse-Grained Models to Describe the Self-Assembly of Aqueous Aerosol-OT
Source: J Phys Chem B. 2025 May 20;129(21):5299–310. doi: 10.1021/acs.jpcb.5c00472 (PMC12128036; doi:10.1021/acs.jpcb.5c00472)
Supplement: Supplementary file 1 [file jp5c00472_si_001.zip › si/README.md]

Supplementary Materials
=======================

This folder contains Supplementary Materials for *New Coarse-Grained Models to Describe the Self-Assembly of Aqueous Aerosol-OT*.
The contents are as follows:

* Three video files (.mp4) showing the vesicle formation process for the different CG models in the 1.0 wt.% systems. The trajectories shown in the videos have been smoothed by linear interpolation to make the results easier to visualise.
* Topology files for the three CG models in GROMACS ITP format.
* Structure files for the three CG models in GROMACS GRO format.
